# Supplementary material for: Consideration of Sex, Gender, or Age on Outcomes of Digital Technologies for Treatment and Monitoring of Chronic Obstructive Pulmonary Disease: Overview of Systematic Reviews
Source: J Med Internet Res. 2023 Nov 29;25:e49639. doi: 10.2196/49639 (PMC10719824; doi:10.2196/49639)
Supplement: Multimedia Appendix 2 [file jmir_v25i1e49639_app2.xlsx]

## Sheet: data file
Multimedia Appendix 2 (data file)
Number Covidence	First author	Year of publication	Region	AMSTAR 2 Overall confidence	Population	Intervention	Comparison	Primary outcome	Study type	Study aim	Primary studies in SR	Study design	Risk of bias of primary studies	Background/introduction/objectives terms sex or gender used	Background/introduction/objectives which terminology and definitions for sex and gender are given	Background/introduction/objectives sex/gender included in the review question	Background/introduction/objectives age included in the review question	Methods separate (subgroup)-analysis by sex/gender planned	Methods separate (subgroup)-analysis by age planned	Results separate data by sex/gender	Results separate data by different age groups	Results Does the SR note, that planned subgroup analyses by sex/gender could not be done and if so, provides reasons?	Results Does the SR note, that planned subgroup analyses by age could not be done and if so, provides reasons?	Results Does the SR report the primary studies analysed or failed to analyse results by sex/gender?	Results Does the SR report the primary studies analysed or failed to analyse results by age?	Results Does the SR give information about the sex/gender of the samples in the primary studies (e.g., in tables of included studies)?	Results Does the SR give information about the age of the samples in the primary studies (e.g., in tables of included studies)?	Discussion/Conclusion Does the SR take sex/gender into account in discussion and conclusion?	Discussion/Conclusion Does the SR take age into account in discussion and conclusion?	Discussion/Conclusion Does the review include sex/gender implications for clinical practice and policy and regulation?	Discussion/Conclusion Does the review include age implications for clinical practice and policy and regulation?	Discussion/Conclusion Does the SR mention sex/gender as part of evidence gaps or suggestions for future research?	Discussion/Conclusion Does the SR mention different age groups as part of evidence gaps or suggestions for future research?	Subgroup analysis other than sex, gender and age	Comclusion of the authors
#27	Alghamdi	2021	Asia	Critically low	COPD (defined as forced expiratory volume in 1 s (FEV1)/forced vital capacity (FVC) ratio < 70%, FEV1 < 80% predicted)	telehealth intervention (e.g., telemonitoring, telerehabilitation)	not specified	(1) acceptance (2) dropout rates	other	1. assess the overall acceptance and dropout rates in TH clinical trials,2. summarize the reasons for dropouts from TH interventions, and 3. explore factors that have an impact on overall acceptance and dropout rates.	27	RCTs/NRSI	Cochrane RoB 1	no	not applicable	no	yes	no	Yes Age: <69/>69	no	yes (acceptance and dropout rates comparable between different age groups)	not applicable	no	no	no	no	yes	no	no	no	no	no	no		Current TH interventions with COPD have a pooled acceptance rate of 51%, but this is accompanied by a high dropout rate of 63%. Acceptance and dropout levels in TH clinical trials may be affected by sociodemographic and intervention-related factors.
#35	Almojaibel	2016	North America	Critically low	COPD (no specification)	home-based real-time pulmonary rehabilitation services	not specified	not specified	other	The aim of this review is to provide a narrative synthesis of studies which have used telehealth mediums with video components to provide real-time interactive pulmonary rehabilitation services for COPD patients at home	7	RCTs/NRSI	no information	no	not applicable	no	no	no	no	no	no	not applicable	not applicable	no	no	no	no	no	no	no	no	no	no		Based on the included studies, using telehealth to provide real‑time interactive pulmonary rehabilitation for COPD patients at home is feasible and acceptable, and can provide clinical and social positive benefits. A knowledge gap regarding feasibility, acceptance, and benefits of using telehealth to provide real‑time pulmonary rehabilitation services still exists.
#43	Alwashmi	2016	North America	Critically low	COPD (no specification)	smartphone interventions	usual care	exacerbation	other	To summarize and quantify the association between smartphone interventions and COPD exacerbations.	6	RCTs/NRSI	USPSTF Quality Rating Criteria	no	not applicable	no	no	no	no	no	no	not applicable	not applicable	no	no	yes	yes	no	yes (future research)	no	no	no	yes (Investigators should include participants with different stages of COPD severity and age spans to minimize the risk of bias and enhance the generalizability of the study results.)		Although current literature on the role of smartphones in reducing COPD exacerbations is limited, findings from our review suggest that smartphones are useful in reducing the number of patients having a COPD exacerbation. Nevertheless, using smartphones require synergistic strategies to achieve the desired outcome. These results should be interpreted with caution due to the heterogeneity among th…
#95	Baroi	2018	Australia/New Zealand	Critically low	COPD (no specification)	remote respiratory assessments	not specified	not specified	other	1. What devices have been used for remote respiratory assessments in people with COPD? 2. Can remote respiratory assessments be used to identify people with COPD? 3. Can remote respiratory assessments be used to predict AECOPD? 4. Do remote respiratory assessments improve health_x0002_related outcomes in people with COPD? 5. Do remote respiratory assessments vary during different activities of da…	15	RCTs/NRSI	own criteria: relative quality assessment tool designed by the authors	no	not applicable	no	no	no	no	no	no	not applicable	not applicable	no	no	no	no	no	no	no	no	no	no		Remote respiratory assessments are feasible and when combined with sufficient organizational backup can improve health-related outcomes in some but not all cohorts. Future research should focus on the early detection, intervention, and rehabilitation for AECOPD in high-risk people who have limited access to best care and investigate continuous as well as intermittent monitoring.
#140	Bolton	2011	Europe	Critically low	COPD (no specification)	telemonitoring	not specified	not specified	other	Our aim was to examine the evidence for the clinical and economic benefit of telemonitoring interventions in this condition.	6	RCTs/NRSI	Cochrane RoB 1	no	not applicable	no	no	no	no	no	no	not applicable	not applicable	no	no	yes	yes	no	no	no	no	no	no		Despite these caveats, the study reports are themselves positive about their results. However, given the risk of bias in the design and scale of the evaluations we conclude that the benefit of telemonitoring for COPD is not yet proven and that further work is required before wide-scale implementation be supported.
#144	Bonnevie	2021	Europe	Critically low	stable COPD (no specification)	home-based exercise therapy (ET) delivered using advanced telehealth technology (ATT)	(1) no exercise therapy (ET) (2) in/outpatient ET (3) home-based ET without ATT	(1) Exercise capacity (2) QoL (general or disease-specific) (3) Functional dyspnoea (4) Cost-effectiveness	other	1. How effective is ATT-ET for people with COPD, compared with no ET? 2. How effective is ATT-ET for people with COPD, compared with in/outpatient ET? 3. How effective is ATT-ET for people with COPD, compared with home-based ET that does not use ATT?	15	RCTs	Cochrane RoB 1	no	not applicable	no	no	no	no	no	no	not applicable	not applicable	no	no	yes	yes	no	no	no	no	no	no		ATT-ET improves exercise capacity, functional dyspnoea and quality of life compared with no ET, although some benefits may be small. Its benefits are generally similar to in/outpatient ET and similar to or better than home-based ET without ATT.
#184	Calvache-Mateo	2021	Europe	Critically low	COPD (no specification)	web-based supportive interventions	non-web-based interventions	QoL	other	The aim of this revision and meta-analysis is to analyze the content and efficacy of web-based supportive interventions in quality of life in COPD.	9	RCTs	Cochrane RoB 1	no	not applicable	no	no	no	no	no	no	not applicable	not applicable	no	no	yes	yes	no	no	no	no	no	no		This systematic review and meta-analysis suggests that web-based supportive interventions may complement or accompany treatments in COPD patients due to the advantages of online interventions. The results obtained should be treated with caution due to the limited number of studies in this area and methodological weaknesses. Further randomized controlled studies are needed to evaluate the effect o…
#266	Cox	2021	Australia/New Zealand	High	chronic respiratory disease (according to relevant established criteria) of any disease severity, in stable state (99% of people in studies had COPD)	telerehabilitation	(1) centre-based (outpatient) pulmonary rehabilitation (2) inpatient pulmonary rehabilitation (3) no rehabilitation control	(1) Exercise capacity (2) Adverse events (3) Dyspnoea (4) QoL (generic or disease-specific)	cochrane	The aim of this review was to assess the safety and potential beneficial effects of telerehabilitation on exercise capacity, breathlessness and health-related quality of life in people with chronic respiratory disease.	15	RCTs/NRSI	RCTs: Cochrane RoB 1, NRSI: ROBINS-I	no	not applicable	no	no	no	no	no	no	not applicable	not applicable	no	no	yes	yes	no	no	no	no	no	no		This review suggests that primary pulmonary rehabilitation, or maintenance rehabilitation, delivered via telerehabilitation for people with chronic respiratory disease achieves outcomes similar to those of traditional centre-based pulmonary rehabilitation, with no safety issues identified. However, the certainty of the evidence provided by this review is limited by the small number of studies, of…
#277	Cruz	2014	Europe	Critically low	COPD (no specification)	telemonitoring	not specified	(1) patients’ adherence (2) satisfaction	other	(1) provide a comprehensive description of themethodologies used in home telemonitoring for COPD and (2) describe the current state of literature on patients’ adherence and satisfaction with the use of telemonitoring systems.	12	RCTs/NRSI	modified version of a scoring system to evaluate telemedicine research (Hailey 2011)	no	not applicable	no	no	no	no	no	no	not applicable	not applicable	no	no	no	no	no	no	no	no	no	no		Telemonitoring interventions are a relatively new field in COPD research. Find-ings suggest that these interventions, although promising, present some usability problemsthat need to be considered in future research. These adjustments are essential before thewidespreading of telemonitoring.
#278	Cruz	2014	Europe	Critically low	COPD (no specification)	telemonitoring	usual care	not specified	other	to assess the effectiveness of home telemonitoring to reduce healthcare utilisation and improve health related outcomes of patient with COPD	9	RCTs/NRSI	modified version of a scoring system to evaluate telemedicine research (Hailey 2011)	no	not applicable	no	no	no	no	no	no	not applicable	not applicable	no	no	no	no	no	no	no	no	no	no		Home telemonitoring appears to have a positive effect in reducing respiratory exacerbations and hospitalisations and improving quality of life. However, the evidence of its benefits is still limited and further research is needed to assess the effectiveness of home telemonitoring in COPD management, as there are still few studies in this area.
#480	Gregersen	2016	Europe	Critically low	COPD (no specification)	telehealth intervention (e.g., telemonitoring, telerehabilitation)	not specified	QoL	other	to summarize studies addressing the impact of telehealth on QoL in patients with COPD	18	RCTs/NRSI	no information	no	not applicable	no	no	no	no	no	no	not applicable	not applicable	no	no	no	no	no	no	no	no	no	no		Telehealth does not make a strong case for itself when exclusively looking at QoL as an outcome, since statistically significant improvements relative to control groups have been observed only in few of the available studies. Nonetheless, this does not only rule out the possibility that telehealth is superior to standard care with regard to other outcomes but also seems to call for more research,…
#534	Hong	2019	Asia	Critically low	COPD (no specification)	telemonitoring	any kind of comparator (control group that didn’t receive tele-monitoring)	not specified	other	The purpose of our study was to analyze the effect of tele-monitoring on chronic obstructive pulmonary disease patients and to perform subgroup analysis by patient severity and intervention type	27	RCTs	Cochrane RoB 1	no	not applicable	no	no	no	no	no	no	not applicable	not applicable	no	no	no	yes	no	no	no	no	no	no		Tele-monitoring reduced rates of emergency room visits and hospitalizations and improved the mental health quality of life score. Integrated tele-monitoring including the delivery of coping skills or education by online methods including pulmonary rehabilitation is recommended to produce significant improvement. This application of integrated tele-monitoring (the delivery of education, exercise e…
#573	Jang	2021	Asia	Critically low	COPD (no specification)	telemonitoring	usual care (no telemonitoring intervention)	number of hospitalisations and/or ER visits due to COPD exacerbations	other	our review aimed to provide the most up-to-date evidence regarding the effectiveness of telemonitoring for preventing or reducing COPD exacerbations	22	RCTs	Cochrane RoB 2	no	not applicable	no	no	no	no	no	no	not applicable	not applicable	no	no	yes	yes	no	no	no	no	no	no		Our review suggested that adding telemonitoring to usual care reduced unnecessary ER visits but was unlikely to prevent hospitalisations due to COPD exacerbations and that telemonitoring was well-accepted by patients with COPD and could be easily integrated into their existing care.
#574	Janjua	2021	Europe	High	COPD (according to established criteria)	digital technology interventions with or without routine supported self-management	usual care or control treatment for self-management	(1) Impact on health behaviours (2) Self-efficacy for managing chronic disease (3) QoL (4) Dyspnoea symptoms (5) Exacerbations	cochrane	To assess the benefits and harms of digital interventions for the management of chronic obstructive pulmonary disease (COPD)	14	RCTs	Cochrane RoB 1	no	not applicable	no	no	no	no	no	no	not applicable	not applicable	no	no	yes	yes	no	no	no	no	no	no	(1) Severity of COPD (mild to moderate versus moderate to severe) (2) Mean number of previous exacerbations in the proceeding year (zero to one, or more than one) (3) Ethnicity/social economic status (4) Cognitive function (presence or absence of cognitive impairment, e.g. Mini-Mental State Examination (MMSE) (Folstein 1975) score of more than 26)	There is insufficient evidence to demonstrate a clear benefit or harm of digital technology interventions with or without supported selfmanagement, or multi-component interventions compared to usual care in improving the 6MWD or self-efficacy. We found there may be some short-term improvement in quality of life with digital interventions, but there is no evidence about whether the effect is susta…
#576	Janjua	2021	Europe	High	COPD (according to established criteria)	telehealth intervention without telerehabilitation	usual care	(1) Exacerbations (2) QoL (3) Dyspnoea symptoms (4) Hospital service utilisation (5) Mortality (all-cause)	cochrane	To assess the effectiveness of telehealth interventions that allow remote monitoring and consultation and multi-component interventions for reducing exacerbations and improving quality of life, while reducing dyspnoea symptoms, hospital service utilisation, and death among people with COPD.	29	RCTs	Cochrane RoB 1	no	not applicable	no	no	no	no	no	no	not applicable	not applicable	no	no	yes	yes	no	no	no	no	no	no	(1) Recent hospitalisation (within six months) versus no hospitalisation (2) Cognitive function (presence or absence, e.g. Mini-Mental State Examination score < 26) (3) Mean number of comorbidities (< 1 versus > 1; e.g. Charleston index).	Remote monitoring plus usual care provided asynchronously may not be beneficial overall compared to usual care alone. Some benefit is seen in reduction of COPD-related hospital re-admissions, but moderate-certainty evidence is based on one study. We have not found any evidence for dyspnoea symptoms nor harms, and there is no diJerence in fatalities when remote monitoring is provided in addition t…
#617	Kamei	2013	Asia	Critically low	COPD (moderate to very severe (GOLD II–IV))	telehome monitoring-based telenursing	usual care	not specified	other	This systematic review evaluated the effects of telehome monitoring-based telenursing (THMTN) on health outcomes and use of healthcare services and compared them with the effects of conventional treatment in patients with severe and very severe chronic obstructive pulmonary disease (COPD).	7	RCTs/NRSI	RCT: risk of bias was assessed in terms of randomization and blinding on a scale from 0–9 (Verhagen et al., 1998)	no	not applicable	no	no	no	no	no	no	not applicable	not applicable	no	no	no	yes	no	no	no	no	no	no	(1) COPD stage (2) THMTN duration	THMTN significantly decreases the use of healthcare services; however, it does not affect mortality in severe and very severe COPD patients.
#686	Kruse	2019	North America	Critically low	COPD (no specification)	telemonitoring	not specified	not specified	other	identification of barriers and facilitators to effectiveness of telemonitoring of COPD	29	RCTs/NRSI	no information	no	not applicable	no	no	no	no	no	no	not applicable	not applicable	no	no	no	yes	no	no	no	no	no	no		The high variability between the articles and the ways they provided telemonitoring services created conflicting results from the literature review. Future research should emphasize standardization of telemonitoring services and predictability of exacerbations.
#735	Liu	2020	Asia	Critically low	COPD (definitely diagnosed by medical units)	telemedicine	any kind of comparator	(1) hospitalisation rate (2) QoL	other	research findings of Chinese telemedicine in COPD patients from the aspects of providers, technology, and duration.	27	RCTs	Cochrane RoB 1	no	not applicable	no	no	no	no	no	no	not applicable	not applicable	no	no	yes	yes	no	no	no	no	no	no	(1) different technologies (2) different durations of intervention	The implementation of telemedicine in China has not yet been standardized. Nonetheless, results of our review indicated that telemedicine in China can improve the quality of life and reduce the rates of hospitalization in COPD patients.
#755	Lu	2021	Asia	Critically low	COPD (according to GOLD) with a history of exacerbations	telemedicine	any kind of comparator (except other telemedicine intervention)	(1) ER visits (2) Readmissions: exacerbation-related (3) AE-related readmissions, all-cause readmissions, and the rate of AE-related readmissions	other	we aimed to determine the long-term clinical effectiveness of TM on exacerbations.	17	RCTs	Cochrane RoB 1	no	not applicable	no	no	no	no	no	no	not applicable	not applicable	no	no	yes	yes	no	no	no	no	no	no	(1) duration of follow-up	TM can reduce emergency room visits and exacerbation-related readmissions, as well as acute exacerbation (AE)-related hospital days, mortality, and the SGRQ score. The implementation of TM intervention is thus a potential protective therapeutic strategy that could facilitate the long-term management of AECOPD.
#760	Lundell	2015	Europe	Critically low	COPD (at least 40 years, diagnosis according to established criteria)	home-based telehealthcare	any kind of comparator	(1) Physical activity level (objectively or questionnaires) (2) physical capacity (objectively) (3) dyspnea (questionnaires or scales)	other	to investigate the effects of home-based telehealthcare on physical activity level, physical capacity and dyspnea in patients with COPD, as well as to describe how these telehealthcare interventions have been designed	9	RCTs	Cochrane RoB 1	no	not applicable	no	no	no	no	no	no	not applicable	not applicable	no	no	yes	yes	no	no	no	no	no	no		The use of telehealthcare may lead to improvements in physical activity level, although the results should be interpreted with caution given the heterogeneity in studies. This is an important area of research and further studies of the effect of telehealthcare for patients with COPD would be beneficial.
#798	Martinez-Garcia	2017	Europe	Critically low	COPD (no specification)	smartphone devices for promoting physical activity and exercise	not specified	not specified	other	The objectives of this systematic review were (i) to analyse existing evidence on the efficacy of smartphone devices in promoting PAin patients with COPDand (ii) to identify the validity and precision of their measurements.	8	RCTs/NRSI	own criteria (adequate sequence generation, concealment of allocation sequence, blindness of evaluators, use of intention-to-treat analysis, and description of losses and exclusions)	no	not applicable	no	no	no	no	no	no	not applicable	not applicable	no	no	no	yes	no	no	no	no	no	no		The effectiveness of smartphone devices in promoting PA levels in patients with COPD is scarce. Further high-quality studies are needed to evaluate the effectiveness of smartphone devices in promoting PA levels.
#804	McCabe	2017	Europe	Moderate	COPD (according to GOLD)	computer and mobile technology interventions for self-management	face-to-face and/or hard copy/digital documentary educational/self-management support	(1) Hospital admissions (2) Acute exacerbations requiring general practitioner (GP) visit or additional treatment, or both (3) QoL (health-related)	Cochrane	To evaluate the eIectiveness of interventions delivered by computer and by mobile technology versus face-to-face or hard copy/digital documentary-delivered interventions, or both, in facilitating, supporting, and sustaining self-management among people with COPD.	3	RCTs	Cochrane RoB 1	no	not applicable	no	no	no	Yes (Age ≥ 60 versus < 60)	no	no	not applicable	Yes (None of the included studies provided numerical data that would have allowed us to undertake subgroup analysis as planned.)	no	yes	yes	yes	no	yes (We intended to conduct subgroup analysis on severity of COPD, duration of follow-up, age, and education level, and were particularly interested in the latter two subgroups of age and education level when assessing the influence of the digital divide on uptake and use of technology. ... No studies provided details of subgroup analysis; therefore, it was not possible for the review authors to …	no	no	no	Given the age profile of the participants in all three studies - mean age 67 years (Moy 2015), 58 years (Voncken-Brewster 2015), and 66 years (Tabak 2013) - subgroup analysis may have provided significant information, and further research on this topic is required. We recommend that investigators conduct RCTs that: • compare smart technology with monitoring versus smart technology without; • Incl…	(1) Severity of COPD (2) duration of follow-up (U 6 months vs > 6 months) (3) Educational level (primary, secondary, or tertiary level).	Although our review suggests that interventions aimed at facilitating, supporting, and sustaining self-managment in people with COPD and delivered via smart technology significantly improved HRQoL and levels of activity up to six months compared with interventions given through face-to-face/digital and/or written support, no firm conclusions can be drawn. This improvement may not be sustained ove…
#815	McLean	2011	Europe	Low	COPD (diagnosed by a clinician)	telehealthcare	usual care (face to face)	(1) Total exacerbations (2) Quality of life (3) Emergency Department visits (4) Hospitalisations (5) Deaths.	cochrane	To review the effectiveness of telehealthcare for COPD compared with face-to-face usual care in improving quality of life and reducing accident and emergency department visits and hospitalisations.	10	RCTs	Cochrane RoB 1	no	not applicable	no	no	no	yes	no	no	not applicable	Yes (no data available)	no	yes	yes	yes	no	no	no	no	no	no	(1) socioeconomic status (2) ethnicity (3) type of intervention	Telehealthcare in COPD appears to have a possible impact on the quality of life of patients and the number of times patients attend the emergency department and the hospital. However, further research is needed to clarify precisely its role since the trials included telehealthcare as part of more complex packages.
#831	Michaelchuk	2022	North America	Critically low	COPD (no specification)	home-based telehealth pulmonary rehabilitation	not specified	not specified	other	comprehensive overview of the design, delivery, and effects of HTPR for people with COPD	38	RCTs/NRSI	The Evidence Project risk of bias tool (Kennedy 2019)	no	not applicable	no	no	no	no	no	no	not applicable		no	no	yes	yes	no	no	no	no	no	no		This review revealed the heterogeneity of HTPR program designs in COPD. HTPR programs had similar effects to outpatient PR programs and greater effects than usual care for people with COPD.
#984	Polisena	2010	North America	Critically low	COPD (no specification)	home telehealth (telemonitoring or telephone support)	usual care	(1) QOL (2) health-care resource utilization	other	We conducted a systematic review of the literature and performed a meta-analysis of clinical outcomes, patient quality of life (QoL) and the use of health-care services for home telehealth compared with those of usual care (UC) for patients with COPD.	9	RCTs/NRSI	modified version of a scoring system to evaluate telemedicine research (Hailey 2004)	no	not applicable	no	no	no	no	no	no	not applicable	not applicable	no	no	yes	yes	no	no	no	no	no	no		The present review demonstrated that home telehealth is generally clinically effective, and no adverse events were reported in the selected studies. Evidence on the effect of health services utilization was limited. More robust research on home telehealth for COPD is necessary in the future.
#1084	Sabahi	2021	Asia	Critically low	COPD (no specification)	telemedicine services	not specified	patients’ adherence	other	the present systematic review aimed to determine the effect of telemedicine services on adherence in patients with COPD and to describe the type of adherence and applied devices and modules	21	RCTs/NRSI	modified version of a scoring system to evaluate telemedicine research (Hailey 2004)	no	not applicable	no	no	no	no	no	no	not applicable	not applicable	no	no	no	yes	no	no	no	no	no	no		This study demonstrated the effectiveness of telemedicine services on adherence to treatment plans in patients with COPD. The following factors contribute to the effectiveness of telemedicine services: patient support by healthcare professionals and easy access to them, uninterrupted execution of telemedicine programs, follow-up and supervision of providers, creating and maintaining motivation in…
#1134	Shaw	2020	Europe	Critically low	COPD (no specification)	mobile device application interventions for COPD self-management.	usual care	exacerbations	other	The aim of this systematic review was to build on existing reviews by synthesizing and appraising evidence on the effectiveness of mobile applications (encompassing smartphones, tablet computers, and accompanying devices such as wearable sensors) in people with COPD.	13	RCTs/NRSI	Cochrane RoB 1	no	not applicable	no	no	no	no	no	no	not applicable	not applicable	no	no	yes	yes	no	no	no	no	no	no		In conclusion, this systematic review demonstrates that there are a number of trials being conducted in this area of COPD. However, there is insufficient evidence to date to suggest that mobile device applications are effective for the self-management of COPD over usual care. This may in part be due to a limited ability for data to be pooled, owing to marked variation in methodology and reporting…
#1176	Song	2019	Asia	Critically low	COPD (no specification)	home-based telehealth	usual care	(1) 6 min MWD (2) health status	other	to evaluate the effects of home-based telehealth on 6MWD, health status, anxiety and depression im patients with COPD	32	RCTs	Cochrane RoB 1	no	not applicable	no	no	no	no	no	no	not applicable	not applicable	no	no	yes	yes	no	no	no	no	no	no	(1) duration of intervention (2) type of intervention	Low quality evidence showed that home-based telehealth interventions reduce symptom burden and increase walking distance to a clinically meaningful extent in patients with COPD. However, no effects on depression and anxiety were observed.
#1221	Sul	2020	Asia	Critically low	COPD (no specification)	telemonitoring	usual care (non-telehealth supported)	exacerbation rates	other	investigate the effectiveness of telemonitoring for chronic obstructive pulmonary disease	28	RCTs	Cochrane RoB 1	no	not applicable	no	no	no	no	no	no	not applicable	not applicable	no	no	yes	yes	no	no	no	no	yes (We did not examine the possibility of dissimilar outcomes in different groups of patients with COPD. However, attendant conditions can largely affect COPD. Comorbidities as well as cognitive or physical impairments need to be considered, since they can cause changes in the clinical course, chance of hospitalization, and patient’s acceptance of the technology. 13 Therefore, a stratified analy…	yes (We did not examine the possibility of dissimilar outcomes in different groups of patients with COPD. However, attendant conditions can largely affect COPD. Comorbidities as well as cognitive or physical impairments need to be considered, since they can cause changes in the clinical course, chance of hospitalization, and patient’s acceptance of the technology. 13 Therefore, a stratified analy…	(1) duration of intervention 82) types of monitored data (3) interval of data transmission.	Telemonitoring for chronic obstructive pulmonary disease was unlikely to result in statistically significant improvements in health outcomes. However, our novel finding was that at least six months of intervention duration and monitoring of pulmonary function play roles in activating the effects of telemonitoring.
#1429	Yang	2018	Asia	Critically low	COPD (clinical diagnosis)	mobile phone application for self-management	usual care	hospital admission	other	this study was aimed to compare the efficacy of mobile phone intervention with usual care in self-management, in terms of hospital admissions and the lengths of hospitalization.	8	RCTs	Cochrane RoB 1	no	not applicable	no	no	no	no	no	no	not applicable	not applicable	no	no	yes	yes	no	no	no	no	no	no		Self-management with mobile phone applications could reduce hospital admissions of patients with COPD.
