# Supplementary material for: Consideration of Sex, Gender, or Age on Outcomes of Digital Technologies for Treatment and Monitoring of Chronic Obstructive Pulmonary Disease: Overview of Systematic Reviews
Source: J Med Internet Res. 2023 Nov 29;25:e49639. doi: 10.2196/49639 (PMC10719824; doi:10.2196/49639)
Supplement: Multimedia Appendix 3 [file jmir_v25i1e49639_app3.xlsx]

## Sheet: individual item ratings 
Multimedia Appendix 3 (Item ratings on AMSTAR 2 in 30 systematic reviews.)
Study ID	1. Did the research questions and inclusion criteria for the review include the components of PICO?	2. Did the report of the review contain an explicit statement that the review methods were established prior to the conduct of the review and did the report justify any significant deviations from the protocol?	3. Did the review authors explain their selection of the study designs for inclusion in the review?	4. Did the review authors use a comprehensive literature search strategy?	5. Did the review authors perform study selection in duplicate?	6. Did the review authors perform data extraction in duplicate?	7. Did the review authors provide a list of excluded studies and justify the exclusions?	8. Did the review authors describe the included studies in adequate detail?	9a (RCTs). Did the review authors use a satisfactory technique for assessing the risk of bias (RoB) in individual studies that were included in the review?	9b (NRSI). Did the review authors use a satisfactory technique for assessing the risk of bias (RoB) in individual studies that were included in the review?	10. Did the review authors report on the sources of funding for the studies included in the review?	11a (RCTs). If meta-analysis was performed did the review authors use appropriate methods for statistical combination of results?	11a (NRSI). If meta-analysis was performed did the review authors use appropriate methods for statistical combination of results?	12. If meta-analysis was performed, did the review authors assess the potential impact of RoB in individual studies on the results of the meta-analysis or other evidence synthesis?	13. Did the review authors account for RoB in individual studies when interpreting/discussing the results of the review?	14. Did the review authors provide a satisfactory explanation for, and discussion of, any heterogeneity observed in the results of the review?	15. If they performed quantitative synthesis did the review authors carry out an adequate investigation of publication bias (small study bias) and discuss its likely impact on the results of the review?	16. Did the review authors report any potential sources of conflict of interest, including any funding they received for conducting the review?	Overall confidence in the results of the review
Alghamdi 2021	Yes	No	No	No	Yes	Yes	No	Partial Yes	Yes	No	No	No	No	No	No	No	No	Yes	Critically low
Almojaibel 2016	Yes	No	No	Partial Yes	No	No	No	Partial Yes	No	No	No	No meta-analysis conducted	No meta-analysis conducted	No meta-analysis conducted	No	No	No meta-analyis conducted	Yes	Critically low
Alwashmi 2016	Yes	No	No	Partial Yes	No	Yes	No	Yes	No	No	No	No	No	No	Yes	Yes	Yes	Yes	Critically low
Baroi 2018	Yes	Yes	Yes	No	Yes	No	No	Partial Yes	No	No	No	No meta-analysis conducted	No meta-analysis conducted	No meta-analysis conducted	Yes	Yes	No meta-analyis conducted	No	Critically low
Bolton 2011	Yes	No	No	Partial Yes	Yes	No	No	Yes	No	No	No	No meta-analysis conducted	No meta-analysis conducted	No meta-analysis conducted	Yes	Yes	No meta-analyis conducted	Yes	Critically low
Bonnevie 2021	Yes	Partial Yes	No	Partial Yes	Yes	Yes	No	Yes	Yes	Includes only RCTs	No	No	Includes only RCTs	Yes	Yes	No	Yes	Yes	Critically low
Calvache-Mateo 2021	Yes	Yes	No	Partial Yes	Yes	Yes	No	Yes	Yes	Includes only RCTs	No	No	Includes only RCTs	Yes	Yes	No	No	Yes	Critically low
Cox 2021	Yes	Yes	Yes	Yes	Yes	Yes	Yes	Yes	Yes	Yes	Yes	Yes	No meta-analysis conducted	Yes	Yes	Yes	Yes	Yes	High
Cruz 2014a	Yes	No	No	Partial Yes	No	No	No	Partial Yes	No	No	No	No meta-analysis conducted	No meta-analysis conducted	No meta-analysis conducted	No	No	No meta-analyis conducted	Yes	Critically low
Cruz 2014b	Yes	No	No	Partial Yes	No	No	No	Partial Yes	No	No	No	No	No	No	No	No	Yes	Yes	Critically low
Gregersen 2016	Yes	No	No	Partial Yes	No	No	No	Partial Yes	No	No	No	No meta-analysis conducted	No meta-analysis conducted	No meta-analysis conducted	No	No	No meta-analyis conducted	Yes	Critically low
Hong 2019	Yes	No	No	Partial Yes	Yes	Yes	No	Partial Yes	Yes	Includes only RCTs	No	No	Includes only RCTs	No	No	Yes	Yes	Yes	Critically low
Jang 2021	Yes	Yes	No	Partial Yes	Yes	Yes	No	Yes	Yes	Includes only RCTs	No	No	Includes only RCTs	No	No	No	Yes	Yes	Critically low
Janjua 2021a	Yes	Yes	No	Yes	Yes	Yes	Yes	Yes	Yes	Includes only RCTs	Yes	Yes	Includes only RCTs	Yes	Yes	Yes	Yes	Yes	High
Janjua 2021b	Yes	Yes	No	Yes	Yes	Yes	Yes	Yes	Yes	Includes only RCTs	Yes	Yes	Includes only RCTs	Yes	Yes	Yes	Yes	Yes	High
Kamei 2013	Yes	No	No	Partial Yes	Yes	No	No	Partial Yes	No	No	No	No	No	No	No	Yes	No	Yes	Critically low
Kruse 2019	Yes	No	No	Partial Yes	Yes	Yes	No	No	No	No	No	No meta-analysis conducted	No meta-analysis conducted	No meta-analysis conducted	No	No	No meta-analyis conducted	Yes	Critically low
Liu 2020	Yes	No	No	Partial Yes	Yes	Yes	No	Partial Yes	Yes	Includes only RCTs	No	No	Includes only RCTs	No	No	Yes	Yes	Yes	Critically low
Lu 2021	Yes	No	No	No	Yes	Yes	No	Partial Yes	Yes	Includes only RCTs	No	No	Includes only RCTs	No	Yes	Yes	Yes	Yes	Critically low
Lundell 2015	Yes	Yes	No	Partial Yes	Yes	No	No	Yes	Yes	Includes only RCTs	Yes	No	Includes only RCTs	No	Yes	Yes	Yes	Yes	Critically low
Martinez-Garcia 2017	Yes	Yes	No	Partial Yes	No	No	No	No	No	No	No	No meta-analysis conducted	No meta-analysis conducted	No meta-analysis conducted	No	No	No meta-analyis conducted	Yes	Critically low
McCabe 2017	Yes	Yes	No	Yes	Yes	No	Yes	Partial Yes	Yes	Includes only RCTs	No	Yes	Includes only RCTs	Yes	Yes	Yes	Yes	Yes	Moderate
McLean 2011	Yes	Yes	No	Yes	Yes	Yes	Yes	Yes	Yes	Includes only RCTs	No	No	Includes only RCTs	Yes	Yes	Yes	Yes	Yes	Low
Michaelchuk 2022	Yes	No	Yes	Partial Yes	Yes	No	No	Partial Yes	No	No	No	Yes	No meta-analysis conducted	Yes	Yes	Yes	No	Yes	Critically low
Polisena 2010	Yes	No	No	Partial Yes	Yes	Yes	No	Partial Yes	No	No	No	No	No	No	Yes	Yes	Yes	No	Critically low
Sabahi 2021	Yes	No	No	Partial Yes	Yes	No	No	Partial Yes	No	No	No	No meta-analysis conducted	No meta-analysis conducted	No meta-analysis conducted	No	No	No meta-analyis conducted	No	Critically low
Shaw 2020	Yes	Yes	No	Partial Yes	Yes	Yes	No	Yes	Yes	Includes only RCTs	No	Yes	Includes only RCTs	No	Yes	Yes	Yes	Yes	Critically low
Song 2022	Yes	No	No	Partial Yes	Yes	Yes	No	Partial Yes	Yes	Includes only RCTs	No	No	No meta-analysis conducted	No	Yes	No	No	Yes	Critically low
Sul 2020	Yes	No	No	Partial Yes	Yes	Yes	No	Yes	Yes	Includes only RCTs	No	Yes	Includes only RCTs	No	Yes	Yes	No	Yes	Critically low
Yang 2018	Yes	No	No	Partial Yes	Yes	Yes	No	Yes	Yes	Includes only RCTs	No	Yes	Includes only RCTs	No	No	No	Yes	Yes	Critically low
